# Supplementary material for: Ductile Effect of PGA/PCL Blending Plastics Using a Novel Ionic Chain Extender with Non-Covalent Bonds
Source: Polymers (Basel). 2023 Jul 12;15(14):3025. doi: 10.3390/polym15143025 (PMC10385193; doi:10.3390/polym15143025)
Supplement: Supplementary file 1 [file polymers-15-03025-s001.zip]

Archive with 1 entries (1 files):
- polymers-2462625-supplementary.pdf
